# Supplementary material for: Isolated Variable Domains of an Antibody Can Assemble on Blood Coagulation Factor VIII into a Functional Fv-like Complex
Source: Int J Mol Sci. 2022 Jul 23;23(15):8134. doi: 10.3390/ijms23158134 (PMC9330781; doi:10.3390/ijms23158134)
Supplement: Supplementary file 1 [file ijms-23-08134-s001.zip]

Archive with 1 entries (1 files):
- ijms-1823474-supplementary.pdf
